# Supplementary material for: Metallothionein 3 Promotes Osteoblast Differentiation in C2C12 Cells via Reduction of Oxidative Stress
Source: Int J Mol Sci. 2021 Apr 21;22(9):4312. doi: 10.3390/ijms22094312 (PMC8122383; doi:10.3390/ijms22094312)
Supplement: Supplementary file 1 [file ijms-22-04312-s001.zip]

Archive with 1 entries (1 files):
- ijms-1175372-supplementary.pdf
